# Supplementary material for: Ring-Opening Polymerization of L-Lactide Catalyzed by Potassium-Based Complexes: Mechanistic Studies
Source: Polymers (Basel). 2022 Jul 23;14(15):2982. doi: 10.3390/polym14152982 (PMC9329769; doi:10.3390/polym14152982)
Supplement: Supplementary file 1 [file polymers-14-02982-s001.zip]

Archive with 1 entries (1 files):
- polymers-1811884-supplementary.pdf
